# Supplementary material for: Chromosome Doubling Enhances Biomass and Carotenoid Content in Lycium chinense
Source: Plants (Basel). 2024 Feb 2;13(3):439. doi: 10.3390/plants13030439 (PMC10857560; doi:10.3390/plants13030439)
Supplement: Supplementary file 1 [file plants-13-00439-s001.zip]

Archive with 1 entries (1 files):
- plants-2813240-supplementary.pdf
